# Supplementary material for: Revision of the Australian genus Logasa Chandler (Staphylinidae, Pselaphinae, Faronitae) with description of three new species
Source: Zookeys. 2019 Nov 5;886:145–54. doi: 10.3897/zookeys.886.39446 (PMC6851203; doi:10.3897/zookeys.886.39446)
Supplement: XML Treatment for Logasa [file zookeys.886.39446-treatment1.xml]

<!DOCTYPE tp:taxon-treatment
  PUBLIC "-//TaxonX//DTD Taxonomic Treatment Publishing DTD v0 20100105//EN" "tax-treatment-NSO.dtd">
<tp:taxon-treatment xmlns:tp="http://www.plazi.org/taxpub"><tp:treatment-meta><kwd-group><label>Taxon classification</label><kwd><named-content xmlns:xlink="http://www.w3.org/1999/xlink" content-type="kingdom">Animalia</named-content></kwd><kwd><named-content xmlns:xlink="http://www.w3.org/1999/xlink" content-type="order">Coleoptera</named-content></kwd><kwd><named-content xmlns:xlink="http://www.w3.org/1999/xlink" content-type="family">Staphylinidae</named-content></kwd></kwd-group><mixed-citation publication-type="journal"><person-group><name><surname>Kang</surname><given-names>Jun-Young</given-names></name><name><surname>Chandler</surname><given-names>Donald S.</given-names></name><name><surname>Park</surname><given-names>Jong-Seok</given-names></name></person-group><article-title>Revision of the Australian genus <italic><tp:taxon-name><tp:taxon-name-part taxon-name-part-type="genus" reg="Logasa">Logasa</tp:taxon-name-part></tp:taxon-name></italic> Chandler (<tp:taxon-name><tp:taxon-name-part taxon-name-part-type="family">Staphylinidae</tp:taxon-name-part></tp:taxon-name>, <tp:taxon-name><tp:taxon-name-part taxon-name-part-type="subfamily">Pselaphinae</tp:taxon-name-part></tp:taxon-name>, <tp:taxon-name><tp:taxon-name-part taxon-name-part-type="clade">Faronitae</tp:taxon-name-part></tp:taxon-name>) with description of three new species</article-title><source>Zookeys</source><day>05</day><month>11</month><year>2019</year><volume>886</volume><fpage>145</fpage><lpage>154</lpage><pub-id pub-id-type="doi">10.3897/zookeys.886.39446</pub-id></mixed-citation></tp:treatment-meta><tp:nomenclature><label>Genus</label><tp:taxon-name><object-id xmlns:xlink="http://www.w3.org/1999/xlink" content-type="arpha" xlink:type="simple">54C2ECB9-726C-568A-93BC-25E33DA5CE1D</object-id>
              <tp:taxon-name-part taxon-name-part-type="genus" reg="Logasa">Logasa</tp:taxon-name-part>
              <object-id xmlns:xlink="http://www.w3.org/1999/xlink" content-type="zoobank" xlink:type="simple">http://zoobank.org/14006A6B-F528-41B1-94FF-03871A4617C5</object-id>
            </tp:taxon-name><tp:taxon-authority>Chandler, 2001</tp:taxon-authority><tp:nomenclature-citation-list><tp:nomenclature-citation><tp:taxon-name>
                  <tp:taxon-name-part taxon-name-part-type="genus" reg="Logasa">Logasa</tp:taxon-name-part>
                </tp:taxon-name><comment>Chandler, 2001: 47.</comment></tp:nomenclature-citation></tp:nomenclature-citation-list></tp:nomenclature><tp:treatment-sec sec-type="type species" id="SECID0EFJAC"><title>Type species.</title><p><italic><tp:taxon-name><tp:taxon-name-part taxon-name-part-type="genus" reg="Logasa">Logasa</tp:taxon-name-part> <tp:taxon-name-part taxon-name-part-type="species" reg="novaeanglia">novaeanglia</tp:taxon-name-part></tp:taxon-name></italic> Chandler (designated by <xref ref-type="bibr" rid="B1">Chandler 2001</xref>: 47).</p></tp:treatment-sec><tp:treatment-sec sec-type="diagnosis" id="SECID0E1JAC"><title>Diagnosis.</title><p>Members of this genus are easily separated from other faronite genera by the following combination of characters: head with long frontal sulcus, closed anteriorly (Fig. <xref ref-type="fig" rid="F2">2a</xref>); elytra rectangular and longer than wide, hind wings fully developed (Fig. <xref ref-type="fig" rid="F1">1a–d</xref>); mesoventrite with lateral mesosternal fovea, promesocoxal fovea, and lateral mesocoxal fovea (Fig. <xref ref-type="fig" rid="F2">2b</xref>), and round setal patch at center (Fig. <!--PageBreak -->2b: arrow); metaventrite with metasternal fovea and median metasternal fovea (Fig. <xref ref-type="fig" rid="F2">2b</xref>); male abdominal ventrite VIII with setose depression (Fig. <xref ref-type="fig" rid="F1">1m</xref>) located at middle; abdominal ventrites without basolateral fovea; length of abdominal ventrites and tergites VI–VII longer than others (Fig. <xref ref-type="fig" rid="F1">1a–d</xref>); female abdominal ventrite IX with two pairs of long setae (Fig. <xref ref-type="fig" rid="F2">2c</xref>); parameres of male genitalia asymmetric and shorter than apical lobe (Fig. <xref ref-type="fig" rid="F3">3a–d</xref>); phallobase of median lobe rounded and asymmetric (Fig. <xref ref-type="fig" rid="F3">3a–d</xref>).</p><fig id="F1" position="float" orientation="portrait"><object-id xmlns:xlink="http://www.w3.org/1999/xlink" content-type="doi" xlink:type="simple">10.3897/zookeys.5555.39446.figure1</object-id><object-id xmlns:xlink="http://www.w3.org/1999/xlink" content-type="arpha" xlink:type="simple">E530E81D-6AF6-5601-AE48-68D580D0546A</object-id><label>Figure 1.</label><caption><p>Habitus figures, dorsal view <bold>a</bold><italic><tp:taxon-name><tp:taxon-name-part taxon-name-part-type="genus" reg="Logasa">Logasa</tp:taxon-name-part> <tp:taxon-name-part taxon-name-part-type="species" reg="novaeanglia">novaeanglia</tp:taxon-name-part></tp:taxon-name></italic> Chandler <bold>b</bold><italic><tp:taxon-name><tp:taxon-name-part taxon-name-part-type="genus" reg="Logasa">L.</tp:taxon-name-part> <tp:taxon-name-part taxon-name-part-type="species" reg="newtoni">newtoni</tp:taxon-name-part></tp:taxon-name></italic> sp. nov. <bold>c</bold><italic><tp:taxon-name><tp:taxon-name-part taxon-name-part-type="genus" reg="Logasa">L.</tp:taxon-name-part> <tp:taxon-name-part taxon-name-part-type="species" reg="thayerae">thayerae</tp:taxon-name-part></tp:taxon-name></italic> sp. nov. <bold>d</bold><italic><tp:taxon-name><tp:taxon-name-part taxon-name-part-type="genus" reg="Logasa">L.</tp:taxon-name-part> <tp:taxon-name-part taxon-name-part-type="species" reg="comforti">comforti</tp:taxon-name-part></tp:taxon-name></italic> sp. nov. Antennae <italic><tp:taxon-name><tp:taxon-name-part taxon-name-part-type="genus" reg="Logasa">L.</tp:taxon-name-part> <tp:taxon-name-part taxon-name-part-type="species" reg="novaeanglia">novaeanglia</tp:taxon-name-part></tp:taxon-name></italic> Chandler: <bold>e</bold> male <bold>f</bold> female <italic><tp:taxon-name><tp:taxon-name-part taxon-name-part-type="genus" reg="Logasa">L.</tp:taxon-name-part> <tp:taxon-name-part taxon-name-part-type="species" reg="newtoni">newtoni</tp:taxon-name-part></tp:taxon-name></italic> sp. nov.: <bold>g</bold> male <bold>h</bold> female <italic><tp:taxon-name><tp:taxon-name-part taxon-name-part-type="genus" reg="Logasa">L.</tp:taxon-name-part> <tp:taxon-name-part taxon-name-part-type="species" reg="thayerae">thayerae</tp:taxon-name-part></tp:taxon-name></italic> sp. nov.: <bold>i</bold> male <bold>j</bold> female <italic><tp:taxon-name><tp:taxon-name-part taxon-name-part-type="genus" reg="Logasa">L.</tp:taxon-name-part> <tp:taxon-name-part taxon-name-part-type="species" reg="comforti">comforti</tp:taxon-name-part></tp:taxon-name></italic> sp. nov.: <bold>k</bold> male <bold>l</bold> female. Male abdominal venter of <italic><tp:taxon-name><tp:taxon-name-part taxon-name-part-type="genus" reg="Logasa">L.</tp:taxon-name-part> <tp:taxon-name-part taxon-name-part-type="species" reg="comforti">comforti</tp:taxon-name-part></tp:taxon-name></italic> sp. nov. <bold>m</bold> setose depression (arrow). Scale bars: 1 mm (<bold>a–d</bold>), 0.1 mm (<bold>e–l</bold>).</p></caption><graphic xmlns:xlink="http://www.w3.org/1999/xlink" xlink:href="zookeys-886-145-g001.jpg" position="float" orientation="portrait" xlink:type="simple" id="oo_352877.jpg"><uri content-type="original_file" xlink:type="simple">https://binary.pensoft.net/fig/352877</uri></graphic></fig><fig id="F2" position="float" orientation="portrait"><object-id xmlns:xlink="http://www.w3.org/1999/xlink" content-type="doi" xlink:type="simple">10.3897/zookeys.5555.39446.figure2</object-id><object-id xmlns:xlink="http://www.w3.org/1999/xlink" content-type="arpha" xlink:type="simple">23E961C5-EA6E-5ABF-B195-41A02D963335</object-id><label>Figure 2.</label><caption><p><italic><tp:taxon-name><tp:taxon-name-part taxon-name-part-type="genus" reg="Logasa">Logasa</tp:taxon-name-part> <tp:taxon-name-part taxon-name-part-type="species" reg="newtoni">newtoni</tp:taxon-name-part></tp:taxon-name></italic> sp. nov. <bold>a</bold> head, dorsal view <bold>b</bold> meso- and metaventrite, ventral view <bold>c</bold> female abdominal ventrite IX, ventral view <bold>d</bold> male abdominal ventrite VIII, ventral view <bold>e</bold> male abdominal tergite VIII, dorsal view. Scale bar: 0.1mm.</p></caption><graphic xmlns:xlink="http://www.w3.org/1999/xlink" xlink:href="zookeys-886-145-g002.jpg" position="float" orientation="portrait" xlink:type="simple" id="oo_352878.jpg"><uri content-type="original_file" xlink:type="simple">https://binary.pensoft.net/fig/352878</uri></graphic></fig><fig id="F3" position="float" orientation="portrait"><object-id xmlns:xlink="http://www.w3.org/1999/xlink" content-type="doi" xlink:type="simple">10.3897/zookeys.5555.39446.figure3</object-id><object-id xmlns:xlink="http://www.w3.org/1999/xlink" content-type="arpha" xlink:type="simple">B5D56002-47BF-5E52-8993-0A9C9C978E14</object-id><label>Figure 3.</label><caption><p>Aedeagi, dorsal view <bold>a</bold><italic><tp:taxon-name><tp:taxon-name-part taxon-name-part-type="genus" reg="Logasa">Logasa</tp:taxon-name-part> <tp:taxon-name-part taxon-name-part-type="species" reg="novaeanglia">novaeanglia</tp:taxon-name-part></tp:taxon-name></italic> Chandler <bold>b</bold><italic><tp:taxon-name><tp:taxon-name-part taxon-name-part-type="genus" reg="Logasa">L.</tp:taxon-name-part> <tp:taxon-name-part taxon-name-part-type="species" reg="newtoni">newtoni</tp:taxon-name-part></tp:taxon-name></italic> sp. nov. <bold>c</bold><italic><tp:taxon-name><tp:taxon-name-part taxon-name-part-type="genus" reg="Logasa">L.</tp:taxon-name-part> <tp:taxon-name-part taxon-name-part-type="species" reg="thayerae">thayerae</tp:taxon-name-part></tp:taxon-name></italic> sp. nov. <bold>d</bold><italic><tp:taxon-name><tp:taxon-name-part taxon-name-part-type="genus" reg="Logasa">L.</tp:taxon-name-part> <tp:taxon-name-part taxon-name-part-type="species" reg="comforti">comforti</tp:taxon-name-part></tp:taxon-name></italic> sp. nov. Scale bar: 0.1 mm.</p></caption><graphic xmlns:xlink="http://www.w3.org/1999/xlink" xlink:href="zookeys-886-145-g003.jpg" position="float" orientation="portrait" xlink:type="simple" id="oo_352879.jpg"><uri content-type="original_file" xlink:type="simple">https://binary.pensoft.net/fig/352879</uri></graphic></fig></tp:treatment-sec><tp:treatment-sec sec-type="distribution" id="SECID0EYCAE"><title>Distribution.</title><p>Southeast Australia (New South Wales, Victoria, Tasmania).</p></tp:treatment-sec><tp:treatment-sec sec-type="comments" id="SECID0E4CAE"><title>Comments.</title><p>All specimens, both male and female, of the genus <italic><tp:taxon-name><tp:taxon-name-part taxon-name-part-type="genus" reg="Logasa">Logasa</tp:taxon-name-part></tp:taxon-name></italic> have fully-developed hind wings, and many specimens were collected by flight intercept traps. Members of this genus are usually found in temperate or rainforest habitats in southeastern Australia. Male specimens have a setose depression located at the middle of abdominal ventrite VIII as a secondary sexual character, but this is not easily observed on some specimens. Abdominal ventrite IX is important for recognizing the sex of specimens: in males ventrite IX is usually fragile and partially concealed by ventrite VIII; in females it is more robust, triangular and bears a pair of long setae (<xref ref-type="bibr" rid="B4">Park and Carlton 2014</xref>).</p></tp:treatment-sec><ref-list><ref id="B1"><mixed-citation xmlns:xlink="http://www.w3.org/1999/xlink" xlink:type="simple"><person-group><name name-style="western"><surname>Chandler</surname><given-names>DS</given-names></name></person-group> (<year>2001</year>) <source>Biology, Morphology, and Systematics of the Ant-like Litter Beetle Genera of Australia (<tp:taxon-name><tp:taxon-name-part taxon-name-part-type="order">Coleoptera</tp:taxon-name-part></tp:taxon-name>: <tp:taxon-name><tp:taxon-name-part taxon-name-part-type="family">Staphylinidae</tp:taxon-name-part></tp:taxon-name>: <tp:taxon-name><tp:taxon-name-part taxon-name-part-type="subfamily">Pselaphinae</tp:taxon-name-part></tp:taxon-name>).</source><publisher-name>Memoirs on Entomology</publisher-name>, <publisher-loc>International, Associated Publishers, Florida</publisher-loc>, <size units="page">560 pp</size>.</mixed-citation></ref><ref id="B4"><mixed-citation xmlns:xlink="http://www.w3.org/1999/xlink" xlink:type="simple"><person-group><name name-style="western"><surname>Park</surname><given-names>JS</given-names></name><name name-style="western"><surname>Carlton</surname><given-names>CE</given-names></name></person-group> (<year>2014</year>) <article-title>A revision of the New Zealand species of the genus <italic><tp:taxon-name><tp:taxon-name-part taxon-name-part-type="genus">Sagola</tp:taxon-name-part></tp:taxon-name></italic> Sharp (<tp:taxon-name><tp:taxon-name-part taxon-name-part-type="order">Coleoptera</tp:taxon-name-part></tp:taxon-name>: <tp:taxon-name><tp:taxon-name-part taxon-name-part-type="family">Staphylinidae</tp:taxon-name-part></tp:taxon-name>: <tp:taxon-name><tp:taxon-name-part taxon-name-part-type="subfamily">Pselaphinae</tp:taxon-name-part></tp:taxon-name>: <tp:taxon-name><tp:taxon-name-part taxon-name-part-type="clade">Faronitae</tp:taxon-name-part></tp:taxon-name>).</article-title><source>The Coleopterists Society Monograph Number</source><volume>13</volume>: <fpage>1</fpage>–<lpage>156</lpage>. <ext-link xlink:type="simple" ext-link-type="doi" xlink:href="10.1649/072.068.0mo4.1">https://doi.org/10.1649/072.068.0mo4.1</ext-link></mixed-citation></ref></ref-list></tp:taxon-treatment>
