# Supplementary material for: Revision of the Australian genus Logasa Chandler (Staphylinidae, Pselaphinae, Faronitae) with description of three new species
Source: Zookeys. 2019 Nov 5;886:145–54. doi: 10.3897/zookeys.886.39446 (PMC6851203; doi:10.3897/zookeys.886.39446)
Supplement: XML Treatment for Logasa novaeanglia [file zookeys.886.39446-treatment2.xml]

<!DOCTYPE tp:taxon-treatment
  PUBLIC "-//TaxonX//DTD Taxonomic Treatment Publishing DTD v0 20100105//EN" "tax-treatment-NSO.dtd">
<tp:taxon-treatment xmlns:tp="http://www.plazi.org/taxpub"><tp:treatment-meta><kwd-group><label>Taxon classification</label><kwd><named-content xmlns:xlink="http://www.w3.org/1999/xlink" content-type="kingdom">Animalia</named-content></kwd><kwd><named-content xmlns:xlink="http://www.w3.org/1999/xlink" content-type="order">Coleoptera</named-content></kwd><kwd><named-content xmlns:xlink="http://www.w3.org/1999/xlink" content-type="family">Staphylinidae</named-content></kwd></kwd-group><mixed-citation publication-type="journal"><person-group><name><surname>Kang</surname><given-names>Jun-Young</given-names></name><name><surname>Chandler</surname><given-names>Donald S.</given-names></name><name><surname>Park</surname><given-names>Jong-Seok</given-names></name></person-group><article-title>Revision of the Australian genus <italic><tp:taxon-name><tp:taxon-name-part taxon-name-part-type="genus" reg="Logasa">Logasa</tp:taxon-name-part></tp:taxon-name></italic> Chandler (<tp:taxon-name><tp:taxon-name-part taxon-name-part-type="family">Staphylinidae</tp:taxon-name-part></tp:taxon-name>, <tp:taxon-name><tp:taxon-name-part taxon-name-part-type="subfamily">Pselaphinae</tp:taxon-name-part></tp:taxon-name>, <tp:taxon-name><tp:taxon-name-part taxon-name-part-type="clade">Faronitae</tp:taxon-name-part></tp:taxon-name>) with description of three new species</article-title><source>Zookeys</source><day>05</day><month>11</month><year>2019</year><volume>886</volume><fpage>145</fpage><lpage>154</lpage><pub-id pub-id-type="doi">10.3897/zookeys.886.39446</pub-id></mixed-citation></tp:treatment-meta><tp:nomenclature><tp:taxon-name><object-id xmlns:xlink="http://www.w3.org/1999/xlink" content-type="arpha" xlink:type="simple">52CB3C35-9E23-505D-8986-6AC6BD276E12</object-id>
              <tp:taxon-name-part taxon-name-part-type="genus" reg="Logasa">Logasa</tp:taxon-name-part>
              <tp:taxon-name-part taxon-name-part-type="species" reg="novaeanglia">novaeanglia</tp:taxon-name-part>
              <object-id xmlns:xlink="http://www.w3.org/1999/xlink" content-type="zoobank" xlink:type="simple">http://zoobank.org/CC8FB01A-83D3-4674-8D98-BF2E4441FAE7</object-id>
            </tp:taxon-name><tp:taxon-authority>Chandler, 2001</tp:taxon-authority><tp:nomenclature-citation-list><tp:nomenclature-citation><tp:taxon-name>
                  <tp:taxon-name-part taxon-name-part-type="genus" reg="Logasa">Logasa</tp:taxon-name-part> <tp:taxon-name-part taxon-name-part-type="species" reg="novaeanglia">novaeanglia</tp:taxon-name-part></tp:taxon-name><comment>Chandler, 2001: 49.</comment></tp:nomenclature-citation></tp:nomenclature-citation-list></tp:nomenclature><tp:treatment-sec sec-type="type material" id="SECID0E3LAE"><title>Type material examined.</title><p><bold><italic>Paratypes</italic></bold> (<italic>N</italic> = 16; 5 males, 11 females). <bold>Australia: New South Wales (NSW)</bold>: 1♂ (aedeagus dissected and placed in micro-vial, <abbrev xmlns:xlink="http://www.w3.org/1999/xlink" content-type="institution" xlink:title="University of New Hampshire Insect Collection, Durham, NH, USA" id="ABBRID0ELMAE" xlink:type="simple">UNHC</abbrev>), New England National Park, Wright’s Lookout Trail, 1300 m, 27 II–6 III 1980, <italic><tp:taxon-name><tp:taxon-name-part taxon-name-part-type="genus" reg="Nothofagus">Nothofagus</tp:taxon-name-part> <tp:taxon-name-part taxon-name-part-type="species" reg="moorei">moorei</tp:taxon-name-part></tp:taxon-name></italic> rainforest, A. Newton, M. Thayer, window trap; 1♂ (<abbrev xmlns:xlink="http://www.w3.org/1999/xlink" content-type="institution" xlink:title="University of New Hampshire Insect Collection, Durham, NH, USA" id="ABBRID0E2MAE" xlink:type="simple">UNHC</abbrev>), 1320 m, 15–27 II 1993, D. S. Chandler, FIT, cool temperate rainforest; 1♀ (<abbrev xmlns:xlink="http://www.w3.org/1999/xlink" content-type="institution" xlink:title="University of New Hampshire Insect Collection, Durham, NH, USA" id="ABBRID0EANAE" xlink:type="simple">UNHC</abbrev>), 2–17 IV 1993, D. S. Chandler, FIT, cool temperate rainforest; 1♀ (<abbrev xmlns:xlink="http://www.w3.org/1999/xlink" content-type="institution" xlink:title="University of New Hampshire Insect Collection, Durham, NH, USA" id="ABBRID0EFNAE" xlink:type="simple">UNHC</abbrev>), 28 II–14 III 1993, D. S. Chandler, FIT, cool temperate rainforest; 1♀ (<abbrev xmlns:xlink="http://www.w3.org/1999/xlink" content-type="institution" xlink:title="University of New Hampshire Insect Collection, Durham, NH, USA" id="ABBRID0EKNAE" xlink:type="simple">UNHC</abbrev>), 1330 m, 17 V 1993, D.S. Chandler, <italic><tp:taxon-name><tp:taxon-name-part taxon-name-part-type="genus" reg="Nothofagus">Nothofagus</tp:taxon-name-part> <tp:taxon-name-part taxon-name-part-type="species" reg="moorei">moorei</tp:taxon-name-part></tp:taxon-name></italic> leaf litter; 2♂♂ 2♀♀ (1♂ 2♀♀ in <abbrev xmlns:xlink="http://www.w3.org/1999/xlink" content-type="institution" xlink:title="University of New Hampshire Insect Collection, Durham, NH, USA" id="ABBRID0E1NAE" xlink:type="simple">UNHC</abbrev>, 1♂ in <abbrev xmlns:xlink="http://www.w3.org/1999/xlink" content-type="institution" xlink:title="Queensland Museum, South Brisbane, Queensland, Australia" id="ABBRID0E6NAE" xlink:type="simple">QM</abbrev>), Styx River State Forest, Cedar Pit Floral Reserve, 42 km south east Wollomombi, 935 m, 25 II–15 III 1993, D.S. Chandler, FIT, old temperate rainforest; 1♂ (<abbrev xmlns:xlink="http://www.w3.org/1999/xlink" content-type="institution" xlink:title="University of New Hampshire Insect Collection, Durham, NH, USA" id="ABBRID0EEOAE" xlink:type="simple">UNHC</abbrev>), 16 III–4 IV 1994, D.S. Chandler, FIT, old temperate rainforest; 1♀ (<abbrev xmlns:xlink="http://www.w3.org/1999/xlink" content-type="institution" xlink:title="University of New Hampshire Insect Collection, Durham, NH, USA" id="ABBRID0EJOAE" xlink:type="simple">UNHC</abbrev>), 3–15 II 1993, K. MacGregor, FIT, old temperate rainforest; 1♀ (<abbrev xmlns:xlink="http://www.w3.org/1999/xlink" content-type="institution" xlink:title="Australian National Insect Collection, Canberra, ACT, Australia" id="ABBRID0EOOAE" xlink:type="simple">ANIC</abbrev>), 20 IV–12 V 1993, D.S. Chandler, FIT, old temperate rainforest; 1♂ (<abbrev xmlns:xlink="http://www.w3.org/1999/xlink" content-type="institution" xlink:title="University of New Hampshire Insect Collection, Durham, NH, USA" id="ABBRID0ETOAE" xlink:type="simple">UNHC</abbrev>), 40 km south east Wollomombi, 990 m, 16 III–4 IV 1993, D.S. Chandler, FIT, old wet sclerophyll; 1♀ (<abbrev xmlns:xlink="http://www.w3.org/1999/xlink" content-type="institution" xlink:title="Australian National Insect Collection, Canberra, ACT, Australia" id="ABBRID0EYOAE" xlink:type="simple">ANIC</abbrev>), 2–14 XII 1993, K. MacGregor, FIT, old wet sclerophyll; 1♀ (<abbrev xmlns:xlink="http://www.w3.org/1999/xlink" content-type="institution" xlink:title="Australian National Insect Collection, Canberra, ACT, Australia" id="ABBRID0E4OAE" xlink:type="simple">ANIC</abbrev>), 6 XI–1 XII 1993, K. MacGregor, FIT, old wet sclerophyll; 1♀ (<abbrev xmlns:xlink="http://www.w3.org/1999/xlink" content-type="institution" xlink:title="Australian National Insect Collection, Canberra, ACT, Australia" id="ABBRID0ECPAE" xlink:type="simple">ANIC</abbrev>), 25 II–15 III 1993, D.S. Chandler, FIT, old wet sclerophyll; 1♀ (<abbrev xmlns:xlink="http://www.w3.org/1999/xlink" content-type="institution" xlink:title="Australian National Insect Collection, Canberra, ACT, Australia" id="ABBRID0EHPAE" xlink:type="simple">ANIC</abbrev>), 15 X–5 XI 1993, K. MacGregor, FIT, old wet sclerophyll.</p></tp:treatment-sec><tp:treatment-sec sec-type="material" id="SECID0EMPAE"><title>Additional materials</title><p>(<italic>N</italic> = 26; 10 males, 16 females). <bold>Australia: NSW</bold>: 6♂♂ 14♀♀ (2♂ aedeagus dissected and mounted in Euparal on clear plastic card, <abbrev xmlns:xlink="http://www.w3.org/1999/xlink" content-type="institution" xlink:title="Field Museum of Natural History, Chicago, IL, USA" id="ABBRID0EWPAE" xlink:type="simple">FMNH</abbrev>), New England National Park, Robinson’s Knob Road, 1 km east Park Gate, 1320 m, <named-content xmlns:xlink="http://www.w3.org/1999/xlink" content-type="dwc:verbatimCoordinates" xlink:type="simple"><named-content content-type="geo-json" specific-use="{&#34;type&#34;:&#34;Point&#34;,&#34;coordinates&#34;:[152.240000,-30.300000]}" id="NCID0E5PAE" xlink:type="simple">30.30S, 152.24E</named-content></named-content>, 29 XII 1986–14 I 1987, <italic><tp:taxon-name><tp:taxon-name-part taxon-name-part-type="genus" reg="Nothofagus">Nothofagus</tp:taxon-name-part> <tp:taxon-name-part taxon-name-part-type="species" reg="moorei">moorei</tp:taxon-name-part></tp:taxon-name></italic> forest, A. Newton &amp; M. Thayer 781, FMHD#86-689, FIT &amp; window; 1♂ (<abbrev xmlns:xlink="http://www.w3.org/1999/xlink" content-type="institution" xlink:title="Field Museum of Natural History, Chicago, IL, USA" id="ABBRID0EOQAE" xlink:type="simple">FMNH</abbrev>), 1305 m; <named-content xmlns:xlink="http://www.w3.org/1999/xlink" content-type="dwc:verbatimCoordinates" xlink:type="simple"><named-content content-type="geo-json" specific-use="{&#34;type&#34;:&#34;Point&#34;,&#34;coordinates&#34;:[152.240000,-30.300000]}" id="NCID0EWQAE" xlink:type="simple">30.30S, 152.24E</named-content></named-content>, 29 XII 1986, <italic><tp:taxon-name><tp:taxon-name-part taxon-name-part-type="genus" reg="Nothofagus">Nothofagus</tp:taxon-name-part> <tp:taxon-name-part taxon-name-part-type="species" reg="moorei">moorei</tp:taxon-name-part></tp:taxon-name></italic> forest, A. Newton &amp; M. Thayer 780, FMHD#86-688, berlese, leaf &amp; log litter, forest floor; 3♂♂ 2♀♀ (<abbrev xmlns:xlink="http://www.w3.org/1999/xlink" content-type="institution" xlink:title="Chungbuk National University Insect Collection, Cheongju, South Korea" id="ABBRID0EGRAE" xlink:type="simple">CBNUIC</abbrev>), 29 XII 1986–14 I 1987, <italic><tp:taxon-name><tp:taxon-name-part taxon-name-part-type="genus" reg="Nothofagus">Nothofagus</tp:taxon-name-part> <tp:taxon-name-part taxon-name-part-type="species" reg="moorei">moorei</tp:taxon-name-part></tp:taxon-name></italic> forest, A. Newton &amp; M. Thayer 780, FMHD#86-686, flight intercept (window) trap.</p></tp:treatment-sec><tp:treatment-sec sec-type="diagnosis" id="SECID0EWRAE"><title>Diagnosis.</title><p>This species can be distinguished from the other species of the genus <italic><tp:taxon-name><tp:taxon-name-part taxon-name-part-type="genus" reg="Logasa">Logasa</tp:taxon-name-part></tp:taxon-name></italic> by the following combination of characters: antennomeres II and IV rectangular and longer than wide (Fig. <xref ref-type="fig" rid="F1">1e–f</xref>), apical lobe of male genitalia forked into two lobes, major lobe longer with three branches, parameres with over ten setae, and right lobe shorter and wider (Fig. <xref ref-type="fig" rid="F3">3a</xref>).</p></tp:treatment-sec><tp:treatment-sec sec-type="description" id="SECID0ELSAE"><title>Description.</title><p>Length 2.1–2.5 mm. Body yellowish to reddish-brown (Fig. <xref ref-type="fig" rid="F1">1a</xref>). <italic>Head.</italic> Head triangular with frontal fovea and vertexal foveae. Antennomeres with tubercles and long setae (Fig. <xref ref-type="fig" rid="F1">1e–f</xref>). Antennomere I elongate, II rectangular, III subquadrate and smallest, IV rectangular, V rhombic, VI—X gradually transverse (Fig. <xref ref-type="fig" rid="F1">1e–f</xref>). <!--PageBreak --><italic>Thorax.</italic> Pronotum with deep sulcus and pair of lateral antebasal foveae. Each elytron with basal elytral foveae and discal elytral foveae. <italic>Abdomen</italic>. Tergite IV with pair of transverse patches of microtrichia (Fig. <xref ref-type="fig" rid="F1">1a</xref>). <italic>Aedeagus.</italic> Apical lobe of male genitalia forked into two lobes, major lobe longer with three branches, minor lobe short and simple (Fig. <xref ref-type="fig" rid="F3">3a</xref>). Phallobase of median lobe asymmetric and rounded (Fig. <xref ref-type="fig" rid="F3">3a</xref>). Parameres asymmetric with over ten setae, left paramere longer and narrower than right (Fig. <xref ref-type="fig" rid="F3">3a</xref>).</p></tp:treatment-sec><tp:treatment-sec sec-type="distribution" id="SECID0EWTAE"><title>Distribution.</title><p>New South Wales (Fig. <xref ref-type="fig" rid="F4">4</xref>: square).</p><fig id="F4" position="float" orientation="portrait"><object-id xmlns:xlink="http://www.w3.org/1999/xlink" content-type="doi" xlink:type="simple">10.3897/zookeys.5555.39446.figure4</object-id><object-id xmlns:xlink="http://www.w3.org/1999/xlink" content-type="arpha" xlink:type="simple">8A8ED702-84D9-584D-8230-5B9F0B699364</object-id><label>Figure 4.</label><caption><p>Collection localities of <italic><tp:taxon-name><tp:taxon-name-part taxon-name-part-type="genus" reg="Logasa">Logasa</tp:taxon-name-part> <tp:taxon-name-part taxon-name-part-type="species" reg="novaeanglia">novaeanglia</tp:taxon-name-part></tp:taxon-name></italic> Chandler: square <italic><tp:taxon-name><tp:taxon-name-part taxon-name-part-type="genus" reg="Logasa">L.</tp:taxon-name-part> <tp:taxon-name-part taxon-name-part-type="species" reg="newtoni">newtoni</tp:taxon-name-part></tp:taxon-name></italic> sp. nov.: circle <italic><tp:taxon-name><tp:taxon-name-part taxon-name-part-type="genus" reg="Logasa">L.</tp:taxon-name-part> <tp:taxon-name-part taxon-name-part-type="species" reg="thayerae">thayerae</tp:taxon-name-part></tp:taxon-name></italic> sp. nov.: triangle <italic><tp:taxon-name><tp:taxon-name-part taxon-name-part-type="genus" reg="Logasa">L.</tp:taxon-name-part> <tp:taxon-name-part taxon-name-part-type="species" reg="comforti">comforti</tp:taxon-name-part></tp:taxon-name></italic> sp. nov.: diamond.</p></caption><graphic xmlns:xlink="http://www.w3.org/1999/xlink" xlink:href="zookeys-886-145-g004.jpg" position="float" orientation="portrait" xlink:type="simple" id="oo_352880.jpg"><uri content-type="original_file" xlink:type="simple">https://binary.pensoft.net/fig/352880</uri></graphic></fig></tp:treatment-sec><tp:treatment-sec sec-type="habitat" id="SECID0EZVAE"><title>Habitat.</title><p>Specimens of this species were collected using flight intercept traps, window traps, or by sifting leaf and log litter in wet sclerophyll forests.</p></tp:treatment-sec><tp:treatment-sec><!--Section generated to contain objects referenced in tp:taxon-treatment.--><fig id="F1" position="float" orientation="portrait"><object-id xmlns:xlink="http://www.w3.org/1999/xlink" content-type="doi" xlink:type="simple">10.3897/zookeys.5555.39446.figure1</object-id><object-id xmlns:xlink="http://www.w3.org/1999/xlink" content-type="arpha" xlink:type="simple">E530E81D-6AF6-5601-AE48-68D580D0546A</object-id><label>Figure 1.</label><caption><p>Habitus figures, dorsal view <bold>a</bold><italic><tp:taxon-name><tp:taxon-name-part taxon-name-part-type="genus" reg="Logasa">Logasa</tp:taxon-name-part> <tp:taxon-name-part taxon-name-part-type="species" reg="novaeanglia">novaeanglia</tp:taxon-name-part></tp:taxon-name></italic> Chandler <bold>b</bold><italic><tp:taxon-name><tp:taxon-name-part taxon-name-part-type="genus" reg="Logasa">L.</tp:taxon-name-part> <tp:taxon-name-part taxon-name-part-type="species" reg="newtoni">newtoni</tp:taxon-name-part></tp:taxon-name></italic> sp. nov. <bold>c</bold><italic><tp:taxon-name><tp:taxon-name-part taxon-name-part-type="genus" reg="Logasa">L.</tp:taxon-name-part> <tp:taxon-name-part taxon-name-part-type="species" reg="thayerae">thayerae</tp:taxon-name-part></tp:taxon-name></italic> sp. nov. <bold>d</bold><italic><tp:taxon-name><tp:taxon-name-part taxon-name-part-type="genus" reg="Logasa">L.</tp:taxon-name-part> <tp:taxon-name-part taxon-name-part-type="species" reg="comforti">comforti</tp:taxon-name-part></tp:taxon-name></italic> sp. nov. Antennae <italic><tp:taxon-name><tp:taxon-name-part taxon-name-part-type="genus" reg="Logasa">L.</tp:taxon-name-part> <tp:taxon-name-part taxon-name-part-type="species" reg="novaeanglia">novaeanglia</tp:taxon-name-part></tp:taxon-name></italic> Chandler: <bold>e</bold> male <bold>f</bold> female <italic><tp:taxon-name><tp:taxon-name-part taxon-name-part-type="genus" reg="Logasa">L.</tp:taxon-name-part> <tp:taxon-name-part taxon-name-part-type="species" reg="newtoni">newtoni</tp:taxon-name-part></tp:taxon-name></italic> sp. nov.: <bold>g</bold> male <bold>h</bold> female <italic><tp:taxon-name><tp:taxon-name-part taxon-name-part-type="genus" reg="Logasa">L.</tp:taxon-name-part> <tp:taxon-name-part taxon-name-part-type="species" reg="thayerae">thayerae</tp:taxon-name-part></tp:taxon-name></italic> sp. nov.: <bold>i</bold> male <bold>j</bold> female <italic><tp:taxon-name><tp:taxon-name-part taxon-name-part-type="genus" reg="Logasa">L.</tp:taxon-name-part> <tp:taxon-name-part taxon-name-part-type="species" reg="comforti">comforti</tp:taxon-name-part></tp:taxon-name></italic> sp. nov.: <bold>k</bold> male <bold>l</bold> female. Male abdominal venter of <italic><tp:taxon-name><tp:taxon-name-part taxon-name-part-type="genus" reg="Logasa">L.</tp:taxon-name-part> <tp:taxon-name-part taxon-name-part-type="species" reg="comforti">comforti</tp:taxon-name-part></tp:taxon-name></italic> sp. nov. <bold>m</bold> setose depression (arrow). Scale bars: 1 mm (<bold>a–d</bold>), 0.1 mm (<bold>e–l</bold>).</p></caption><graphic xmlns:xlink="http://www.w3.org/1999/xlink" xlink:href="zookeys-886-145-g001.jpg" position="float" orientation="portrait" xlink:type="simple" id="oo_352877.jpg"><uri content-type="original_file" xlink:type="simple">https://binary.pensoft.net/fig/352877</uri></graphic></fig><fig id="F3" position="float" orientation="portrait"><object-id xmlns:xlink="http://www.w3.org/1999/xlink" content-type="doi" xlink:type="simple">10.3897/zookeys.5555.39446.figure3</object-id><object-id xmlns:xlink="http://www.w3.org/1999/xlink" content-type="arpha" xlink:type="simple">B5D56002-47BF-5E52-8993-0A9C9C978E14</object-id><label>Figure 3.</label><caption><p>Aedeagi, dorsal view <bold>a</bold><italic><tp:taxon-name><tp:taxon-name-part taxon-name-part-type="genus" reg="Logasa">Logasa</tp:taxon-name-part> <tp:taxon-name-part taxon-name-part-type="species" reg="novaeanglia">novaeanglia</tp:taxon-name-part></tp:taxon-name></italic> Chandler <bold>b</bold><italic><tp:taxon-name><tp:taxon-name-part taxon-name-part-type="genus" reg="Logasa">L.</tp:taxon-name-part> <tp:taxon-name-part taxon-name-part-type="species" reg="newtoni">newtoni</tp:taxon-name-part></tp:taxon-name></italic> sp. nov. <bold>c</bold><italic><tp:taxon-name><tp:taxon-name-part taxon-name-part-type="genus" reg="Logasa">L.</tp:taxon-name-part> <tp:taxon-name-part taxon-name-part-type="species" reg="thayerae">thayerae</tp:taxon-name-part></tp:taxon-name></italic> sp. nov. <bold>d</bold><italic><tp:taxon-name><tp:taxon-name-part taxon-name-part-type="genus" reg="Logasa">L.</tp:taxon-name-part> <tp:taxon-name-part taxon-name-part-type="species" reg="comforti">comforti</tp:taxon-name-part></tp:taxon-name></italic> sp. nov. Scale bar: 0.1 mm.</p></caption><graphic xmlns:xlink="http://www.w3.org/1999/xlink" xlink:href="zookeys-886-145-g003.jpg" position="float" orientation="portrait" xlink:type="simple" id="oo_352879.jpg"><uri content-type="original_file" xlink:type="simple">https://binary.pensoft.net/fig/352879</uri></graphic></fig></tp:treatment-sec></tp:taxon-treatment>
