# Supplementary material for: Revision of the Australian genus Logasa Chandler (Staphylinidae, Pselaphinae, Faronitae) with description of three new species
Source: Zookeys. 2019 Nov 5;886:145–54. doi: 10.3897/zookeys.886.39446 (PMC6851203; doi:10.3897/zookeys.886.39446)
Supplement: XML Treatment for Logasa newtoni [file zookeys.886.39446-treatment3.xml]

<!DOCTYPE tp:taxon-treatment
  PUBLIC "-//TaxonX//DTD Taxonomic Treatment Publishing DTD v0 20100105//EN" "tax-treatment-NSO.dtd">
<tp:taxon-treatment xmlns:tp="http://www.plazi.org/taxpub"><tp:treatment-meta><kwd-group><label>Taxon classification</label><kwd><named-content xmlns:xlink="http://www.w3.org/1999/xlink" content-type="kingdom">Animalia</named-content></kwd><kwd><named-content xmlns:xlink="http://www.w3.org/1999/xlink" content-type="order">Coleoptera</named-content></kwd><kwd><named-content xmlns:xlink="http://www.w3.org/1999/xlink" content-type="family">Staphylinidae</named-content></kwd></kwd-group><mixed-citation publication-type="journal"><person-group><name><surname>Kang</surname><given-names>Jun-Young</given-names></name><name><surname>Chandler</surname><given-names>Donald S.</given-names></name><name><surname>Park</surname><given-names>Jong-Seok</given-names></name></person-group><article-title>Revision of the Australian genus <italic><tp:taxon-name><tp:taxon-name-part taxon-name-part-type="genus" reg="Logasa">Logasa</tp:taxon-name-part></tp:taxon-name></italic> Chandler (<tp:taxon-name><tp:taxon-name-part taxon-name-part-type="family">Staphylinidae</tp:taxon-name-part></tp:taxon-name>, <tp:taxon-name><tp:taxon-name-part taxon-name-part-type="subfamily">Pselaphinae</tp:taxon-name-part></tp:taxon-name>, <tp:taxon-name><tp:taxon-name-part taxon-name-part-type="clade">Faronitae</tp:taxon-name-part></tp:taxon-name>) with description of three new species</article-title><source>Zookeys</source><day>05</day><month>11</month><year>2019</year><volume>886</volume><fpage>145</fpage><lpage>154</lpage><pub-id pub-id-type="doi">10.3897/zookeys.886.39446</pub-id></mixed-citation></tp:treatment-meta><tp:nomenclature><tp:taxon-name><object-id xmlns:xlink="http://www.w3.org/1999/xlink" content-type="arpha" xlink:type="simple">E068AD95-CCAD-5C82-A214-FC96738D9C75</object-id>
              <tp:taxon-name-part taxon-name-part-type="genus" reg="Logasa">Logasa</tp:taxon-name-part>
              <tp:taxon-name-part taxon-name-part-type="species" reg="newtoni">newtoni</tp:taxon-name-part>
              <object-id xmlns:xlink="http://www.w3.org/1999/xlink" content-type="zoobank" xlink:type="simple">http://zoobank.org/66785C9A-2DA5-4593-A9EA-BB78B2DA22AA</object-id>
            </tp:taxon-name><tp:taxon-authority>Kang, Chandler &amp; Park</tp:taxon-authority><tp:taxon-status xmlns:xlink="http://www.w3.org/1999/xlink" xlink:type="simple">sp. nov.</tp:taxon-status></tp:nomenclature><tp:treatment-sec sec-type="type material" id="SECID0EGXAE"><title>Type material.</title><p><bold><italic>Holotype</italic>. Australia: NSW</bold>: ♂ (<abbrev xmlns:xlink="http://www.w3.org/1999/xlink" content-type="institution" xlink:title="Australian National Insect Collection, Canberra, ACT, Australia" id="ABBRID0ERXAE" xlink:type="simple">ANIC</abbrev>), “AUSTRALIA: NSW., / Brown Mtn. Floral / Res., 0.5 km SSW / Cochrane Dam, 940 m” “II – 8/ 22 – 1993 / A Newton &amp; M Thayer / cool temp. rainfor / window trap”. <bold><italic>Paratypes</italic></bold> (<italic>N</italic> = 83; 25 males, 58 females). <bold>Australia: NSW</bold>: 1♂2♀♀ (<abbrev xmlns:xlink="http://www.w3.org/1999/xlink" content-type="institution" xlink:title="Field Museum of Natural History, Chicago, IL, USA" id="ABBRID0E4XAE" xlink:type="simple">FMNH</abbrev>), Brown Mountain Flora Reserve, 0.5 km SSW Cochrane Dam, 950 m, <named-content xmlns:xlink="http://www.w3.org/1999/xlink" content-type="dwc:verbatimCoordinates" xlink:type="simple"><named-content content-type="geo-json" specific-use="{&#34;type&#34;:&#34;Point&#34;,&#34;coordinates&#34;:[149.270000,-36.350000]}" id="NCID0EFYAE" xlink:type="simple">36.35S, 149.27E</named-content></named-content>, 20 XII 1986, warm-temperate rainforest, A. Newton &amp; M. Thayer 767, FMHD #86-650, berlese, leaf &amp; <!--PageBreak -->log litter, forest floor; 6♂♂ 41♀♀ (3♂♂ aedeagus dissected and mounted in Euparal on clear plastic card, 1♀ slide mounted, <abbrev xmlns:xlink="http://www.w3.org/1999/xlink" content-type="institution" xlink:title="Field Museum of Natural History, Chicago, IL, USA" id="ABBRID0EMYAE" xlink:type="simple">FMNH</abbrev>), 20 XII 1986–15 II 1987, warm-temperate rainforest, A. Newton &amp; M. Thayer 767, FMHD#86-648, FIT &amp; window; 13♂♂ 12♀♀ (1♂ aedeagus dissected and mounted in Euparal on clear plastic card, 1♂ slide mounted, 1♂ 2♀♀, <abbrev xmlns:xlink="http://www.w3.org/1999/xlink" content-type="institution" xlink:title="Chungbuk National University Insect Collection, Cheongju, South Korea" id="ABBRID0ERYAE" xlink:type="simple">CBNUIC</abbrev>; 10♂♂ 10♀♀, <abbrev xmlns:xlink="http://www.w3.org/1999/xlink" content-type="institution" xlink:title="University of New Hampshire Insect Collection, Durham, NH, USA" id="ABBRID0EWYAE" xlink:type="simple">UNHC</abbrev>), 940 m, 8–22 II 1993, A. Newton &amp; M. Thayer, cool temperate rainforest, window trap; 3♀♀ (<abbrev xmlns:xlink="http://www.w3.org/1999/xlink" content-type="institution" xlink:title="University of New Hampshire Insect Collection, Durham, NH, USA" id="ABBRID0E2YAE" xlink:type="simple">UNHC</abbrev>), Brown Mountain, 853 m, 30 III 1967, rainforest, RWT, RJB, <abbrev xmlns:xlink="http://www.w3.org/1999/xlink" content-type="institution" xlink:title="Australian National Insect Collection, Canberra, ACT, Australia" id="ABBRID0EAZAE" xlink:type="simple">ANIC</abbrev> Berlesate No. 20 leafmould; 1♂ (aedeagus dissected and placed in micro-vial, left paramere damaged, <abbrev xmlns:xlink="http://www.w3.org/1999/xlink" content-type="institution" xlink:title="Australian National Insect Collection, Canberra, ACT, Australia" id="ABBRID0EFZAE" xlink:type="simple">ANIC</abbrev>), ca. 914 m, 9 XII 1967, rainforest, Taylor &amp; Brooks, <abbrev xmlns:xlink="http://www.w3.org/1999/xlink" content-type="institution" xlink:title="Australian National Insect Collection, Canberra, ACT, Australia" id="ABBRID0EKZAE" xlink:type="simple">ANIC</abbrev> Berlesate No. 42 leafmould; 1♂ (aedeagus dissected and placed in micro-vial, left paramere damaged, <abbrev xmlns:xlink="http://www.w3.org/1999/xlink" content-type="institution" xlink:title="Australian National Insect Collection, Canberra, ACT, Australia" id="ABBRID0EPZAE" xlink:type="simple">ANIC</abbrev>), Rutherford Creek, 9 I 1968, rainforest, M. Upton, <abbrev xmlns:xlink="http://www.w3.org/1999/xlink" content-type="institution" xlink:title="Australian National Insect Collection, Canberra, ACT, Australia" id="ABBRID0EUZAE" xlink:type="simple">ANIC</abbrev> Berlesate No. 55 leafmould; 1♂ (<abbrev xmlns:xlink="http://www.w3.org/1999/xlink" content-type="institution" xlink:title="Australian National Insect Collection, Canberra, ACT, Australia" id="ABBRID0EZZAE" xlink:type="simple">ANIC</abbrev>), nr Nimmitabel, Rutherford Creek, 910 m, 26 V 1970, RWT &amp; R. Bartell, rainforest, <abbrev xmlns:xlink="http://www.w3.org/1999/xlink" content-type="institution" xlink:title="Australian National Insect Collection, Canberra, ACT, Australia" id="ABBRID0E5ZAE" xlink:type="simple">ANIC</abbrev> Berl. #287; <bold>Victoria (VIC)</bold>: 1♂ (aedeagus dissected and mounted in Euparal on clear plastic card, <abbrev xmlns:xlink="http://www.w3.org/1999/xlink" content-type="institution" xlink:title="Museum of Victoria, Melbourne, Victoria, Australia" id="ABBRID0EF1AE" xlink:type="simple">MV</abbrev>), Road C187, 15 km west Dartmoor, 1 VIII 2012, ground moss, blackwood stringybark forest.</p></tp:treatment-sec><tp:treatment-sec sec-type="diagnosis" id="SECID0EK1AE"><title>Diagnosis.</title><p>This species can be distinguished from the other <italic><tp:taxon-name><tp:taxon-name-part taxon-name-part-type="genus" reg="Logasa">Logasa</tp:taxon-name-part></tp:taxon-name></italic> species by the following combination of characters: antennomeres II and IV rectangular and longer than wide (Fig. <xref ref-type="fig" rid="F1">1g–h</xref>), apical lobe of male genitalia not divided, left paramere of male genitalia curved to left (Fig. <xref ref-type="fig" rid="F3">3b</xref>).</p></tp:treatment-sec><tp:treatment-sec sec-type="description" id="SECID0E61AE"><title>Description.</title><p>Length 1.6–2.5 mm. Body yellowish to reddish-brown (Fig. <xref ref-type="fig" rid="F1">1b</xref>). <italic>Head.</italic> Head triangular with frontal fovea and vertexal foveae. Antennomeres with tubercles and long setae (Fig. <xref ref-type="fig" rid="F1">1g–h</xref>). Antennomere I elongate, II rectangular, III subquadrate and smallest, IV rectangular, V—VII rhombic, VIII—X gradually transverse (Fig. <xref ref-type="fig" rid="F1">1g–h</xref>). <italic>Thorax.</italic> Pronotum with deep sulcus and pair of lateral antebasal foveae. Each elytron with basal elytral foveae and discal elytral foveae. <italic>Abdomen</italic>. Tergite IV with pair of transverse patches of microtrichia (Fig. <xref ref-type="fig" rid="F1">1b</xref>). <italic>Aedeagus.</italic> Apical lobe of male genitalia not branched (Fig. <xref ref-type="fig" rid="F3">3b</xref>). Phallobase of median lobe asymmetrical and rounded (Fig. <xref ref-type="fig" rid="F3">3b</xref>). Parameres of male genitalia asymmetrical, left longer than right and curved to left (Fig. <xref ref-type="fig" rid="F3">3b</xref>).</p><!--PageBreak --></tp:treatment-sec><tp:treatment-sec sec-type="distribution" id="SECID0EK3AE"><title>Distribution.</title><p>New South Wales, Victoria (Fig. <xref ref-type="fig" rid="F4">4</xref>: circle).</p></tp:treatment-sec><tp:treatment-sec sec-type="etymology" id="SECID0EU3AE"><title>Etymology.</title><p>This species is named for one of the co-collectors of the holotype and world-renowned beetle specialist, Alfred F. Newton.</p></tp:treatment-sec><tp:treatment-sec sec-type="habitat" id="SECID0EZ3AE"><title>Habitat.</title><p>Most specimens of this species were collected using flight intercept traps, window traps, or by sifting leaf and log litter in temperate forest or rainforest habitats.</p></tp:treatment-sec><tp:treatment-sec><!--Section generated to contain objects referenced in tp:taxon-treatment.--><fig id="F1" position="float" orientation="portrait"><object-id xmlns:xlink="http://www.w3.org/1999/xlink" content-type="doi" xlink:type="simple">10.3897/zookeys.5555.39446.figure1</object-id><object-id xmlns:xlink="http://www.w3.org/1999/xlink" content-type="arpha" xlink:type="simple">E530E81D-6AF6-5601-AE48-68D580D0546A</object-id><label>Figure 1.</label><caption><p>Habitus figures, dorsal view <bold>a</bold><italic><tp:taxon-name><tp:taxon-name-part taxon-name-part-type="genus" reg="Logasa">Logasa</tp:taxon-name-part> <tp:taxon-name-part taxon-name-part-type="species" reg="novaeanglia">novaeanglia</tp:taxon-name-part></tp:taxon-name></italic> Chandler <bold>b</bold><italic><tp:taxon-name><tp:taxon-name-part taxon-name-part-type="genus" reg="Logasa">L.</tp:taxon-name-part> <tp:taxon-name-part taxon-name-part-type="species" reg="newtoni">newtoni</tp:taxon-name-part></tp:taxon-name></italic> sp. nov. <bold>c</bold><italic><tp:taxon-name><tp:taxon-name-part taxon-name-part-type="genus" reg="Logasa">L.</tp:taxon-name-part> <tp:taxon-name-part taxon-name-part-type="species" reg="thayerae">thayerae</tp:taxon-name-part></tp:taxon-name></italic> sp. nov. <bold>d</bold><italic><tp:taxon-name><tp:taxon-name-part taxon-name-part-type="genus" reg="Logasa">L.</tp:taxon-name-part> <tp:taxon-name-part taxon-name-part-type="species" reg="comforti">comforti</tp:taxon-name-part></tp:taxon-name></italic> sp. nov. Antennae <italic><tp:taxon-name><tp:taxon-name-part taxon-name-part-type="genus" reg="Logasa">L.</tp:taxon-name-part> <tp:taxon-name-part taxon-name-part-type="species" reg="novaeanglia">novaeanglia</tp:taxon-name-part></tp:taxon-name></italic> Chandler: <bold>e</bold> male <bold>f</bold> female <italic><tp:taxon-name><tp:taxon-name-part taxon-name-part-type="genus" reg="Logasa">L.</tp:taxon-name-part> <tp:taxon-name-part taxon-name-part-type="species" reg="newtoni">newtoni</tp:taxon-name-part></tp:taxon-name></italic> sp. nov.: <bold>g</bold> male <bold>h</bold> female <italic><tp:taxon-name><tp:taxon-name-part taxon-name-part-type="genus" reg="Logasa">L.</tp:taxon-name-part> <tp:taxon-name-part taxon-name-part-type="species" reg="thayerae">thayerae</tp:taxon-name-part></tp:taxon-name></italic> sp. nov.: <bold>i</bold> male <bold>j</bold> female <italic><tp:taxon-name><tp:taxon-name-part taxon-name-part-type="genus" reg="Logasa">L.</tp:taxon-name-part> <tp:taxon-name-part taxon-name-part-type="species" reg="comforti">comforti</tp:taxon-name-part></tp:taxon-name></italic> sp. nov.: <bold>k</bold> male <bold>l</bold> female. Male abdominal venter of <italic><tp:taxon-name><tp:taxon-name-part taxon-name-part-type="genus" reg="Logasa">L.</tp:taxon-name-part> <tp:taxon-name-part taxon-name-part-type="species" reg="comforti">comforti</tp:taxon-name-part></tp:taxon-name></italic> sp. nov. <bold>m</bold> setose depression (arrow). Scale bars: 1 mm (<bold>a–d</bold>), 0.1 mm (<bold>e–l</bold>).</p></caption><graphic xmlns:xlink="http://www.w3.org/1999/xlink" xlink:href="zookeys-886-145-g001.jpg" position="float" orientation="portrait" xlink:type="simple" id="oo_352877.jpg"><uri content-type="original_file" xlink:type="simple">https://binary.pensoft.net/fig/352877</uri></graphic></fig><fig id="F3" position="float" orientation="portrait"><object-id xmlns:xlink="http://www.w3.org/1999/xlink" content-type="doi" xlink:type="simple">10.3897/zookeys.5555.39446.figure3</object-id><object-id xmlns:xlink="http://www.w3.org/1999/xlink" content-type="arpha" xlink:type="simple">B5D56002-47BF-5E52-8993-0A9C9C978E14</object-id><label>Figure 3.</label><caption><p>Aedeagi, dorsal view <bold>a</bold><italic><tp:taxon-name><tp:taxon-name-part taxon-name-part-type="genus" reg="Logasa">Logasa</tp:taxon-name-part> <tp:taxon-name-part taxon-name-part-type="species" reg="novaeanglia">novaeanglia</tp:taxon-name-part></tp:taxon-name></italic> Chandler <bold>b</bold><italic><tp:taxon-name><tp:taxon-name-part taxon-name-part-type="genus" reg="Logasa">L.</tp:taxon-name-part> <tp:taxon-name-part taxon-name-part-type="species" reg="newtoni">newtoni</tp:taxon-name-part></tp:taxon-name></italic> sp. nov. <bold>c</bold><italic><tp:taxon-name><tp:taxon-name-part taxon-name-part-type="genus" reg="Logasa">L.</tp:taxon-name-part> <tp:taxon-name-part taxon-name-part-type="species" reg="thayerae">thayerae</tp:taxon-name-part></tp:taxon-name></italic> sp. nov. <bold>d</bold><italic><tp:taxon-name><tp:taxon-name-part taxon-name-part-type="genus" reg="Logasa">L.</tp:taxon-name-part> <tp:taxon-name-part taxon-name-part-type="species" reg="comforti">comforti</tp:taxon-name-part></tp:taxon-name></italic> sp. nov. Scale bar: 0.1 mm.</p></caption><graphic xmlns:xlink="http://www.w3.org/1999/xlink" xlink:href="zookeys-886-145-g003.jpg" position="float" orientation="portrait" xlink:type="simple" id="oo_352879.jpg"><uri content-type="original_file" xlink:type="simple">https://binary.pensoft.net/fig/352879</uri></graphic></fig><fig id="F4" position="float" orientation="portrait"><object-id xmlns:xlink="http://www.w3.org/1999/xlink" content-type="doi" xlink:type="simple">10.3897/zookeys.5555.39446.figure4</object-id><object-id xmlns:xlink="http://www.w3.org/1999/xlink" content-type="arpha" xlink:type="simple">8A8ED702-84D9-584D-8230-5B9F0B699364</object-id><label>Figure 4.</label><caption><p>Collection localities of <italic><tp:taxon-name><tp:taxon-name-part taxon-name-part-type="genus" reg="Logasa">Logasa</tp:taxon-name-part> <tp:taxon-name-part taxon-name-part-type="species" reg="novaeanglia">novaeanglia</tp:taxon-name-part></tp:taxon-name></italic> Chandler: square <italic><tp:taxon-name><tp:taxon-name-part taxon-name-part-type="genus" reg="Logasa">L.</tp:taxon-name-part> <tp:taxon-name-part taxon-name-part-type="species" reg="newtoni">newtoni</tp:taxon-name-part></tp:taxon-name></italic> sp. nov.: circle <italic><tp:taxon-name><tp:taxon-name-part taxon-name-part-type="genus" reg="Logasa">L.</tp:taxon-name-part> <tp:taxon-name-part taxon-name-part-type="species" reg="thayerae">thayerae</tp:taxon-name-part></tp:taxon-name></italic> sp. nov.: triangle <italic><tp:taxon-name><tp:taxon-name-part taxon-name-part-type="genus" reg="Logasa">L.</tp:taxon-name-part> <tp:taxon-name-part taxon-name-part-type="species" reg="comforti">comforti</tp:taxon-name-part></tp:taxon-name></italic> sp. nov.: diamond.</p></caption><graphic xmlns:xlink="http://www.w3.org/1999/xlink" xlink:href="zookeys-886-145-g004.jpg" position="float" orientation="portrait" xlink:type="simple" id="oo_352880.jpg"><uri content-type="original_file" xlink:type="simple">https://binary.pensoft.net/fig/352880</uri></graphic></fig></tp:treatment-sec></tp:taxon-treatment>
