# Supplementary material for: Revision of the Australian genus Logasa Chandler (Staphylinidae, Pselaphinae, Faronitae) with description of three new species
Source: Zookeys. 2019 Nov 5;886:145–54. doi: 10.3897/zookeys.886.39446 (PMC6851203; doi:10.3897/zookeys.886.39446)
Supplement: XML Treatment for Logasa thayerae [file zookeys.886.39446-treatment4.xml]

<!DOCTYPE tp:taxon-treatment
  PUBLIC "-//TaxonX//DTD Taxonomic Treatment Publishing DTD v0 20100105//EN" "tax-treatment-NSO.dtd">
<tp:taxon-treatment xmlns:tp="http://www.plazi.org/taxpub"><tp:treatment-meta><kwd-group><label>Taxon classification</label><kwd><named-content xmlns:xlink="http://www.w3.org/1999/xlink" content-type="kingdom">Animalia</named-content></kwd><kwd><named-content xmlns:xlink="http://www.w3.org/1999/xlink" content-type="order">Coleoptera</named-content></kwd><kwd><named-content xmlns:xlink="http://www.w3.org/1999/xlink" content-type="family">Staphylinidae</named-content></kwd></kwd-group><mixed-citation publication-type="journal"><person-group><name><surname>Kang</surname><given-names>Jun-Young</given-names></name><name><surname>Chandler</surname><given-names>Donald S.</given-names></name><name><surname>Park</surname><given-names>Jong-Seok</given-names></name></person-group><article-title>Revision of the Australian genus <italic><tp:taxon-name><tp:taxon-name-part taxon-name-part-type="genus" reg="Logasa">Logasa</tp:taxon-name-part></tp:taxon-name></italic> Chandler (<tp:taxon-name><tp:taxon-name-part taxon-name-part-type="family">Staphylinidae</tp:taxon-name-part></tp:taxon-name>, <tp:taxon-name><tp:taxon-name-part taxon-name-part-type="subfamily">Pselaphinae</tp:taxon-name-part></tp:taxon-name>, <tp:taxon-name><tp:taxon-name-part taxon-name-part-type="clade">Faronitae</tp:taxon-name-part></tp:taxon-name>) with description of three new species</article-title><source>Zookeys</source><day>05</day><month>11</month><year>2019</year><volume>886</volume><fpage>145</fpage><lpage>154</lpage><pub-id pub-id-type="doi">10.3897/zookeys.886.39446</pub-id></mixed-citation></tp:treatment-meta><tp:nomenclature><tp:taxon-name><object-id xmlns:xlink="http://www.w3.org/1999/xlink" content-type="arpha" xlink:type="simple">E149EFC1-F67D-5FB4-88BD-1D654C52EDEF</object-id>
              <tp:taxon-name-part taxon-name-part-type="genus" reg="Logasa">Logasa</tp:taxon-name-part>
              <tp:taxon-name-part taxon-name-part-type="species" reg="thayerae">thayerae</tp:taxon-name-part>
              <object-id xmlns:xlink="http://www.w3.org/1999/xlink" content-type="zoobank" xlink:type="simple">http://zoobank.org/E70F5324-AF5F-4A20-9B1D-DC613B4A08FB</object-id>
            </tp:taxon-name><tp:taxon-authority>Kang, Chandler &amp; Park</tp:taxon-authority><tp:taxon-status xmlns:xlink="http://www.w3.org/1999/xlink" xlink:type="simple">sp. nov.</tp:taxon-status></tp:nomenclature><tp:treatment-sec sec-type="type material" id="SECID0EG5AE"><title>Type material.</title><p><bold><italic>Holotype</italic>. Australia: VIC</bold>: ♂ (<abbrev xmlns:xlink="http://www.w3.org/1999/xlink" content-type="institution" xlink:title="Museum of Victoria, Melbourne, Victoria, Australia" id="ABBRID0ER5AE" xlink:type="simple">MV</abbrev>), aedeagus dissected in micro-vial, “AUSTRL.: VIC.: Otway N.P., / Malts Rest, 260 m / <named-content xmlns:xlink="http://www.w3.org/1999/xlink" content-type="dwc:verbatimCoordinates" xlink:type="simple"><named-content content-type="geo-json" specific-use="{&#34;type&#34;:&#34;Point&#34;,&#34;coordinates&#34;:[143.330000,-38.450000]}" id="NCID0EZ5AE" xlink:type="simple">38.45S 143.33E</named-content></named-content> / 25.I–8.II.1987 / wet scleroph. - <italic>Noth. cunn</italic>.” “A. Newton &amp; M. Thayer 807 / FMHD #87-206 / flight intercept / (window) trap”. <bold><italic>Paratypes</italic></bold> (<italic>N</italic> = 6; 2 males, 4 females). <bold>Australia: VIC</bold>: 1♂ 2♀♀ (1♂ aedeagus dissected and whole body placed in micro-vial, 1♀ slide mounted, <abbrev xmlns:xlink="http://www.w3.org/1999/xlink" content-type="institution" xlink:title="University of New Hampshire Insect Collection, Durham, NH, USA" id="ABBRID0EQ6AE" xlink:type="simple">UNHC</abbrev>), 10 km east of Maryville, 27 XI 1986, D. Burckhardt; 1♀ (<abbrev xmlns:xlink="http://www.w3.org/1999/xlink" content-type="institution" xlink:title="University of New Hampshire Insect Collection, Durham, NH, USA" id="ABBRID0EV6AE" xlink:type="simple">UNHC</abbrev>), Belgrave, V.F.E. Wilson, I 1922, fallen leaves (<abbrev xmlns:xlink="http://www.w3.org/1999/xlink" content-type="institution" xlink:title="Museum of Victoria, Melbourne, Victoria, Australia" id="ABBRID0E16AE" xlink:type="simple">MV</abbrev>); <bold>Australia: Tasmania (TAS)</bold>: 1♂ (aedeagus dissected and whole body placed in micro-vial, <abbrev xmlns:xlink="http://www.w3.org/1999/xlink" content-type="institution" xlink:title="Museum of Victoria, Melbourne, Victoria, Australia" id="ABBRID0ECAAG" xlink:type="simple">MV</abbrev>), Zeehan, 16 IV 1895; 1♀ (<abbrev xmlns:xlink="http://www.w3.org/1999/xlink" content-type="institution" xlink:title="Museum of Victoria, Melbourne, Victoria, Australia" id="ABBRID0EHAAG" xlink:type="simple">MV</abbrev>), Mt. Wellington, I 1948, C. Oke.</p></tp:treatment-sec><tp:treatment-sec sec-type="diagnosis" id="SECID0EMAAG"><title>Diagnosis.</title><p>This species can be distinguished from the other <italic><tp:taxon-name><tp:taxon-name-part taxon-name-part-type="genus" reg="Logasa">Logasa</tp:taxon-name-part></tp:taxon-name></italic> species by the following combination of characters: antennomeres II and IV subquadrate (Fig. <xref ref-type="fig" rid="F1">1i–j</xref>), apical lobe of male genitalia not divided, left paramere of male genitalia curved to right, and right paramere divided into two lobes apically and curved to right (Fig. <xref ref-type="fig" rid="F3">3c</xref>).</p></tp:treatment-sec><tp:treatment-sec sec-type="description" id="SECID0EBBAG"><title>Description.</title><p>Length 2.0–2.3 mm. Body yellowish to reddish-brown with long setae (Fig. <xref ref-type="fig" rid="F1">1c</xref>). <italic>Head</italic>. Head triangular with frontal fovea and vertexal foveae. Antennomeres with tubercles and long setae (Fig. <xref ref-type="fig" rid="F1">1i–j</xref>). Antennomere I elongate, II–IV subquadrate, III smallest, V–VI rhombic, VII—X gradually transverse (Fig. <xref ref-type="fig" rid="F1">1i–j</xref>). <italic>Thorax.</italic> Pronotum with the deep sulcus and pair of lateral antebasal foveae. Each elytron with basal elytral foveae and discal elytral foveae. <italic>Abdomen</italic>. Tergite IV with patches of microtrichia (Fig. <xref ref-type="fig" rid="F1">1c</xref>). <italic>Aedeagus.</italic> Apical lobe of male genitalia not branched (Fig. <xref ref-type="fig" rid="F3">3c</xref>). Phallobase of median lobe asymmetrical and rounded (Fig. <xref ref-type="fig" rid="F3">3c</xref>). Left parameres of male genitalia curved to right (Fig. <xref ref-type="fig" rid="F3">3c</xref>). Right paramere divided into two lobes apically and curved to right (Fig. <xref ref-type="fig" rid="F3">3c</xref>).</p></tp:treatment-sec><tp:treatment-sec sec-type="distribution" id="SECID0EPCAG"><title>Distribution.</title><p>Tasmania, Victoria (Fig. <xref ref-type="fig" rid="F4">4</xref>: triangle).</p></tp:treatment-sec><tp:treatment-sec sec-type="etymology" id="SECID0EZCAG"><title>Etymology.</title><p>This species is named for one of the co-collectors of the holotype and world-renowned beetle specialist, Margaret K. Thayer.</p></tp:treatment-sec><tp:treatment-sec sec-type="habitat" id="SECID0E5CAG"><title>Habitat.</title><p>Most specimens of this species were collected using flight intercept (window) traps in wet sclerophyll forests.</p></tp:treatment-sec><tp:treatment-sec><!--Section generated to contain objects referenced in tp:taxon-treatment.--><fig id="F1" position="float" orientation="portrait"><object-id xmlns:xlink="http://www.w3.org/1999/xlink" content-type="doi" xlink:type="simple">10.3897/zookeys.5555.39446.figure1</object-id><object-id xmlns:xlink="http://www.w3.org/1999/xlink" content-type="arpha" xlink:type="simple">E530E81D-6AF6-5601-AE48-68D580D0546A</object-id><label>Figure 1.</label><caption><p>Habitus figures, dorsal view <bold>a</bold><italic><tp:taxon-name><tp:taxon-name-part taxon-name-part-type="genus" reg="Logasa">Logasa</tp:taxon-name-part> <tp:taxon-name-part taxon-name-part-type="species" reg="novaeanglia">novaeanglia</tp:taxon-name-part></tp:taxon-name></italic> Chandler <bold>b</bold><italic><tp:taxon-name><tp:taxon-name-part taxon-name-part-type="genus" reg="Logasa">L.</tp:taxon-name-part> <tp:taxon-name-part taxon-name-part-type="species" reg="newtoni">newtoni</tp:taxon-name-part></tp:taxon-name></italic> sp. nov. <bold>c</bold><italic><tp:taxon-name><tp:taxon-name-part taxon-name-part-type="genus" reg="Logasa">L.</tp:taxon-name-part> <tp:taxon-name-part taxon-name-part-type="species" reg="thayerae">thayerae</tp:taxon-name-part></tp:taxon-name></italic> sp. nov. <bold>d</bold><italic><tp:taxon-name><tp:taxon-name-part taxon-name-part-type="genus" reg="Logasa">L.</tp:taxon-name-part> <tp:taxon-name-part taxon-name-part-type="species" reg="comforti">comforti</tp:taxon-name-part></tp:taxon-name></italic> sp. nov. Antennae <italic><tp:taxon-name><tp:taxon-name-part taxon-name-part-type="genus" reg="Logasa">L.</tp:taxon-name-part> <tp:taxon-name-part taxon-name-part-type="species" reg="novaeanglia">novaeanglia</tp:taxon-name-part></tp:taxon-name></italic> Chandler: <bold>e</bold> male <bold>f</bold> female <italic><tp:taxon-name><tp:taxon-name-part taxon-name-part-type="genus" reg="Logasa">L.</tp:taxon-name-part> <tp:taxon-name-part taxon-name-part-type="species" reg="newtoni">newtoni</tp:taxon-name-part></tp:taxon-name></italic> sp. nov.: <bold>g</bold> male <bold>h</bold> female <italic><tp:taxon-name><tp:taxon-name-part taxon-name-part-type="genus" reg="Logasa">L.</tp:taxon-name-part> <tp:taxon-name-part taxon-name-part-type="species" reg="thayerae">thayerae</tp:taxon-name-part></tp:taxon-name></italic> sp. nov.: <bold>i</bold> male <bold>j</bold> female <italic><tp:taxon-name><tp:taxon-name-part taxon-name-part-type="genus" reg="Logasa">L.</tp:taxon-name-part> <tp:taxon-name-part taxon-name-part-type="species" reg="comforti">comforti</tp:taxon-name-part></tp:taxon-name></italic> sp. nov.: <bold>k</bold> male <bold>l</bold> female. Male abdominal venter of <italic><tp:taxon-name><tp:taxon-name-part taxon-name-part-type="genus" reg="Logasa">L.</tp:taxon-name-part> <tp:taxon-name-part taxon-name-part-type="species" reg="comforti">comforti</tp:taxon-name-part></tp:taxon-name></italic> sp. nov. <bold>m</bold> setose depression (arrow). Scale bars: 1 mm (<bold>a–d</bold>), 0.1 mm (<bold>e–l</bold>).</p></caption><graphic xmlns:xlink="http://www.w3.org/1999/xlink" xlink:href="zookeys-886-145-g001.jpg" position="float" orientation="portrait" xlink:type="simple" id="oo_352877.jpg"><uri content-type="original_file" xlink:type="simple">https://binary.pensoft.net/fig/352877</uri></graphic></fig><fig id="F3" position="float" orientation="portrait"><object-id xmlns:xlink="http://www.w3.org/1999/xlink" content-type="doi" xlink:type="simple">10.3897/zookeys.5555.39446.figure3</object-id><object-id xmlns:xlink="http://www.w3.org/1999/xlink" content-type="arpha" xlink:type="simple">B5D56002-47BF-5E52-8993-0A9C9C978E14</object-id><label>Figure 3.</label><caption><p>Aedeagi, dorsal view <bold>a</bold><italic><tp:taxon-name><tp:taxon-name-part taxon-name-part-type="genus" reg="Logasa">Logasa</tp:taxon-name-part> <tp:taxon-name-part taxon-name-part-type="species" reg="novaeanglia">novaeanglia</tp:taxon-name-part></tp:taxon-name></italic> Chandler <bold>b</bold><italic><tp:taxon-name><tp:taxon-name-part taxon-name-part-type="genus" reg="Logasa">L.</tp:taxon-name-part> <tp:taxon-name-part taxon-name-part-type="species" reg="newtoni">newtoni</tp:taxon-name-part></tp:taxon-name></italic> sp. nov. <bold>c</bold><italic><tp:taxon-name><tp:taxon-name-part taxon-name-part-type="genus" reg="Logasa">L.</tp:taxon-name-part> <tp:taxon-name-part taxon-name-part-type="species" reg="thayerae">thayerae</tp:taxon-name-part></tp:taxon-name></italic> sp. nov. <bold>d</bold><italic><tp:taxon-name><tp:taxon-name-part taxon-name-part-type="genus" reg="Logasa">L.</tp:taxon-name-part> <tp:taxon-name-part taxon-name-part-type="species" reg="comforti">comforti</tp:taxon-name-part></tp:taxon-name></italic> sp. nov. Scale bar: 0.1 mm.</p></caption><graphic xmlns:xlink="http://www.w3.org/1999/xlink" xlink:href="zookeys-886-145-g003.jpg" position="float" orientation="portrait" xlink:type="simple" id="oo_352879.jpg"><uri content-type="original_file" xlink:type="simple">https://binary.pensoft.net/fig/352879</uri></graphic></fig><fig id="F4" position="float" orientation="portrait"><object-id xmlns:xlink="http://www.w3.org/1999/xlink" content-type="doi" xlink:type="simple">10.3897/zookeys.5555.39446.figure4</object-id><object-id xmlns:xlink="http://www.w3.org/1999/xlink" content-type="arpha" xlink:type="simple">8A8ED702-84D9-584D-8230-5B9F0B699364</object-id><label>Figure 4.</label><caption><p>Collection localities of <italic><tp:taxon-name><tp:taxon-name-part taxon-name-part-type="genus" reg="Logasa">Logasa</tp:taxon-name-part> <tp:taxon-name-part taxon-name-part-type="species" reg="novaeanglia">novaeanglia</tp:taxon-name-part></tp:taxon-name></italic> Chandler: square <italic><tp:taxon-name><tp:taxon-name-part taxon-name-part-type="genus" reg="Logasa">L.</tp:taxon-name-part> <tp:taxon-name-part taxon-name-part-type="species" reg="newtoni">newtoni</tp:taxon-name-part></tp:taxon-name></italic> sp. nov.: circle <italic><tp:taxon-name><tp:taxon-name-part taxon-name-part-type="genus" reg="Logasa">L.</tp:taxon-name-part> <tp:taxon-name-part taxon-name-part-type="species" reg="thayerae">thayerae</tp:taxon-name-part></tp:taxon-name></italic> sp. nov.: triangle <italic><tp:taxon-name><tp:taxon-name-part taxon-name-part-type="genus" reg="Logasa">L.</tp:taxon-name-part> <tp:taxon-name-part taxon-name-part-type="species" reg="comforti">comforti</tp:taxon-name-part></tp:taxon-name></italic> sp. nov.: diamond.</p></caption><graphic xmlns:xlink="http://www.w3.org/1999/xlink" xlink:href="zookeys-886-145-g004.jpg" position="float" orientation="portrait" xlink:type="simple" id="oo_352880.jpg"><uri content-type="original_file" xlink:type="simple">https://binary.pensoft.net/fig/352880</uri></graphic></fig></tp:treatment-sec></tp:taxon-treatment>
