# Supplementary material for: Revision of the Australian genus Logasa Chandler (Staphylinidae, Pselaphinae, Faronitae) with description of three new species
Source: Zookeys. 2019 Nov 5;886:145–54. doi: 10.3897/zookeys.886.39446 (PMC6851203; doi:10.3897/zookeys.886.39446)
Supplement: XML Treatment for Logasa comforti [file zookeys.886.39446-treatment5.xml]

<!DOCTYPE tp:taxon-treatment
  PUBLIC "-//TaxonX//DTD Taxonomic Treatment Publishing DTD v0 20100105//EN" "tax-treatment-NSO.dtd">
<tp:taxon-treatment xmlns:tp="http://www.plazi.org/taxpub"><tp:treatment-meta><kwd-group><label>Taxon classification</label><kwd><named-content xmlns:xlink="http://www.w3.org/1999/xlink" content-type="kingdom">Animalia</named-content></kwd><kwd><named-content xmlns:xlink="http://www.w3.org/1999/xlink" content-type="order">Coleoptera</named-content></kwd><kwd><named-content xmlns:xlink="http://www.w3.org/1999/xlink" content-type="family">Staphylinidae</named-content></kwd></kwd-group><mixed-citation publication-type="journal"><person-group><name><surname>Kang</surname><given-names>Jun-Young</given-names></name><name><surname>Chandler</surname><given-names>Donald S.</given-names></name><name><surname>Park</surname><given-names>Jong-Seok</given-names></name></person-group><article-title>Revision of the Australian genus <italic><tp:taxon-name><tp:taxon-name-part taxon-name-part-type="genus" reg="Logasa">Logasa</tp:taxon-name-part></tp:taxon-name></italic> Chandler (<tp:taxon-name><tp:taxon-name-part taxon-name-part-type="family">Staphylinidae</tp:taxon-name-part></tp:taxon-name>, <tp:taxon-name><tp:taxon-name-part taxon-name-part-type="subfamily">Pselaphinae</tp:taxon-name-part></tp:taxon-name>, <tp:taxon-name><tp:taxon-name-part taxon-name-part-type="clade">Faronitae</tp:taxon-name-part></tp:taxon-name>) with description of three new species</article-title><source>Zookeys</source><day>05</day><month>11</month><year>2019</year><volume>886</volume><fpage>145</fpage><lpage>154</lpage><pub-id pub-id-type="doi">10.3897/zookeys.886.39446</pub-id></mixed-citation></tp:treatment-meta><tp:nomenclature><tp:taxon-name><object-id xmlns:xlink="http://www.w3.org/1999/xlink" content-type="arpha" xlink:type="simple">9DC439E2-AFA6-59EC-A8F9-6ED0B229E5B2</object-id>
              <tp:taxon-name-part taxon-name-part-type="genus" reg="Logasa">Logasa</tp:taxon-name-part>
              <tp:taxon-name-part taxon-name-part-type="species" reg="comforti">comforti</tp:taxon-name-part>
              <object-id xmlns:xlink="http://www.w3.org/1999/xlink" content-type="zoobank" xlink:type="simple">http://zoobank.org/5268E63A-440F-4E4B-B861-078605AA90E3</object-id>
            </tp:taxon-name><tp:taxon-authority>Kang, Chandler &amp; Park</tp:taxon-authority><tp:taxon-status xmlns:xlink="http://www.w3.org/1999/xlink" xlink:type="simple">sp. nov.</tp:taxon-status></tp:nomenclature><tp:treatment-sec sec-type="type material" id="SECID0ELEAG"><title>Type material.</title><p><bold><italic>Holotype</italic>. Australia: TAS</bold>: ♂ (<abbrev xmlns:xlink="http://www.w3.org/1999/xlink" content-type="institution" xlink:title="Australian National Insect Collection, Canberra, ACT, Australia" id="ABBRID0EWEAG" xlink:type="simple">ANIC</abbrev>), “<named-content xmlns:xlink="http://www.w3.org/1999/xlink" content-type="dwc:verbatimCoordinates" xlink:type="simple"><named-content content-type="geo-json" specific-use="{&#34;type&#34;:&#34;Point&#34;,&#34;coordinates&#34;:[146.100000,-43.250000]}" id="NCID0E5EAG" xlink:type="simple">43.25S 146.10E</named-content></named-content> TAS / Melaleuca near / Bathurst Harbour / 15 Apr.–29 May 1991 / M. Comfort F.I.T.#1”, “F.I.T. / <!--PageBreak --><abbrev xmlns:xlink="http://www.w3.org/1999/xlink" content-type="institution" xlink:title="Australian National Insect Collection, Canberra, ACT, Australia" id="ABBRID0EEFAG" xlink:type="simple">ANIC</abbrev> 1185 / closed forest”. <bold><italic>Paratypes</italic></bold> (<italic>N</italic> = 6; 3 males, 3 females). <bold>Australia: TAS</bold>: 1♂ 1♀ (<abbrev xmlns:xlink="http://www.w3.org/1999/xlink" content-type="institution" xlink:title="Australian National Insect Collection, Canberra, ACT, Australia" id="ABBRID0EQFAG" xlink:type="simple">ANIC</abbrev>), Melaleuca near Bathurst Harbour, <named-content xmlns:xlink="http://www.w3.org/1999/xlink" content-type="dwc:verbatimCoordinates" xlink:type="simple"><named-content content-type="geo-json" specific-use="{&#34;type&#34;:&#34;Point&#34;,&#34;coordinates&#34;:[146.100000,-43.250000]}" id="NCID0EYFAG" xlink:type="simple">43.25S, 146.10E</named-content></named-content>, 15 IV–29 V 1991, M. Comfort, FIT#1, <abbrev xmlns:xlink="http://www.w3.org/1999/xlink" content-type="institution" xlink:title="Australian National Insect Collection, Canberra, ACT, Australia" id="ABBRID0E4FAG" xlink:type="simple">ANIC</abbrev> 1185, closed forest; 1♀ (<abbrev xmlns:xlink="http://www.w3.org/1999/xlink" content-type="institution" xlink:title="Australian National Insect Collection, Canberra, ACT, Australia" id="ABBRID0ECGAG" xlink:type="simple">ANIC</abbrev>), 29 V–29 VIII 1991, M. Comfort, FIT#1, <abbrev xmlns:xlink="http://www.w3.org/1999/xlink" content-type="institution" xlink:title="Australian National Insect Collection, Canberra, ACT, Australia" id="ABBRID0EHGAG" xlink:type="simple">ANIC</abbrev> 1190, closed forest; 1♂ (aedeagus dissected and mounted in Euparal on clear plastic card, <abbrev xmlns:xlink="http://www.w3.org/1999/xlink" content-type="institution" xlink:title="Australian National Insect Collection, Canberra, ACT, Australia" id="ABBRID0EMGAG" xlink:type="simple">ANIC</abbrev>), 29 VIII–28 XI 1991, I. Naumann &amp; G. Clarke, FIT#1, closed forest, <abbrev xmlns:xlink="http://www.w3.org/1999/xlink" content-type="institution" xlink:title="Australian National Insect Collection, Canberra, ACT, Australia" id="ABBRID0ERGAG" xlink:type="simple">ANIC</abbrev> 1202; 1♀ (<abbrev xmlns:xlink="http://www.w3.org/1999/xlink" content-type="institution" xlink:title="Australian National Insect Collection, Canberra, ACT, Australia" id="ABBRID0EWGAG" xlink:type="simple">ANIC</abbrev>), 15 III–15 IV 1991, E. Edwards, J. Berry, FIT#1, <abbrev xmlns:xlink="http://www.w3.org/1999/xlink" content-type="institution" xlink:title="Australian National Insect Collection, Canberra, ACT, Australia" id="ABBRID0E2GAG" xlink:type="simple">ANIC</abbrev> 1179, closed forest; <bold>VIC</bold>: 1♂ (aedeagus dissected in micro-vial, <abbrev xmlns:xlink="http://www.w3.org/1999/xlink" content-type="institution" xlink:title="Museum of Victoria, Melbourne, Victoria, Australia" id="ABBRID0ECHAG" xlink:type="simple">MV</abbrev>), Ballarat, C. Oke.</p></tp:treatment-sec><tp:treatment-sec sec-type="diagnosis" id="SECID0EHHAG"><title>Diagnosis.</title><p>This species can be distinguished from the other <italic><tp:taxon-name><tp:taxon-name-part taxon-name-part-type="genus" reg="Logasa">Logasa</tp:taxon-name-part></tp:taxon-name></italic> species by the following combination of characters: antennomeres II and IV rectangular and longer than wide (Fig. <xref ref-type="fig" rid="F1">1k–l</xref>), apical lobe of male genitalia with three branches bearing to right, left paramere broader than right (Fig. <xref ref-type="fig" rid="F3">3d</xref>).</p></tp:treatment-sec><tp:treatment-sec sec-type="description" id="SECID0E3HAG"><title>Description.</title><p>Length 1.6–1.9 mm. Body yellowish to reddish-brown (Fig. <xref ref-type="fig" rid="F1">1d</xref>). <italic>Head.</italic> Head triangular with frontal fovea and vertexal foveae. Antennomeres with tubercles and long setae (Fig. <xref ref-type="fig" rid="F1">1k–l</xref>). Antennomere I elongate, II rectangular, III subquadrate, IV rectangular, V–VI rhombic, VII–X gradually transverse (Fig. <xref ref-type="fig" rid="F1">1k–l</xref>). <italic>Thorax.</italic> Pronotum with deep and distinct pit in the middle and lateral antebasal foveae. Each elytron with basal elytral foveae and discal elytral foveae. <italic>Abdomen</italic>. Tergite IV with patches of microtrichia (Fig. <xref ref-type="fig" rid="F1">1d</xref>). <italic>Aedeagus.</italic> Apical lobe of male genitalia with three branches bearing to right (Fig. <xref ref-type="fig" rid="F3">3d</xref>). Phallobase of aedeagus asymmetric and rounded (Fig. <xref ref-type="fig" rid="F3">3d</xref>). Left paramere broader than right (Fig. <xref ref-type="fig" rid="F3">3d</xref>).</p></tp:treatment-sec><tp:treatment-sec sec-type="distribution" id="SECID0EGJAG"><title>Distribution.</title><p>Tasmania, Victoria (Fig. <xref ref-type="fig" rid="F4">4</xref>: diamond).</p></tp:treatment-sec><tp:treatment-sec sec-type="etymology" id="SECID0EQJAG"><title>Etymology.</title><p>This species is named for the collector of the holotype, C. Comfort.</p></tp:treatment-sec><tp:treatment-sec sec-type="habitat" id="SECID0EVJAG"><title>Habitat.</title><p>Most specimens of this species were collected using flight intercept traps in forests.</p><!--PageBreak --></tp:treatment-sec><tp:treatment-sec><!--Section generated to contain objects referenced in tp:taxon-treatment.--><fig id="F1" position="float" orientation="portrait"><object-id xmlns:xlink="http://www.w3.org/1999/xlink" content-type="doi" xlink:type="simple">10.3897/zookeys.5555.39446.figure1</object-id><object-id xmlns:xlink="http://www.w3.org/1999/xlink" content-type="arpha" xlink:type="simple">E530E81D-6AF6-5601-AE48-68D580D0546A</object-id><label>Figure 1.</label><caption><p>Habitus figures, dorsal view <bold>a</bold><italic><tp:taxon-name><tp:taxon-name-part taxon-name-part-type="genus" reg="Logasa">Logasa</tp:taxon-name-part> <tp:taxon-name-part taxon-name-part-type="species" reg="novaeanglia">novaeanglia</tp:taxon-name-part></tp:taxon-name></italic> Chandler <bold>b</bold><italic><tp:taxon-name><tp:taxon-name-part taxon-name-part-type="genus" reg="Logasa">L.</tp:taxon-name-part> <tp:taxon-name-part taxon-name-part-type="species" reg="newtoni">newtoni</tp:taxon-name-part></tp:taxon-name></italic> sp. nov. <bold>c</bold><italic><tp:taxon-name><tp:taxon-name-part taxon-name-part-type="genus" reg="Logasa">L.</tp:taxon-name-part> <tp:taxon-name-part taxon-name-part-type="species" reg="thayerae">thayerae</tp:taxon-name-part></tp:taxon-name></italic> sp. nov. <bold>d</bold><italic><tp:taxon-name><tp:taxon-name-part taxon-name-part-type="genus" reg="Logasa">L.</tp:taxon-name-part> <tp:taxon-name-part taxon-name-part-type="species" reg="comforti">comforti</tp:taxon-name-part></tp:taxon-name></italic> sp. nov. Antennae <italic><tp:taxon-name><tp:taxon-name-part taxon-name-part-type="genus" reg="Logasa">L.</tp:taxon-name-part> <tp:taxon-name-part taxon-name-part-type="species" reg="novaeanglia">novaeanglia</tp:taxon-name-part></tp:taxon-name></italic> Chandler: <bold>e</bold> male <bold>f</bold> female <italic><tp:taxon-name><tp:taxon-name-part taxon-name-part-type="genus" reg="Logasa">L.</tp:taxon-name-part> <tp:taxon-name-part taxon-name-part-type="species" reg="newtoni">newtoni</tp:taxon-name-part></tp:taxon-name></italic> sp. nov.: <bold>g</bold> male <bold>h</bold> female <italic><tp:taxon-name><tp:taxon-name-part taxon-name-part-type="genus" reg="Logasa">L.</tp:taxon-name-part> <tp:taxon-name-part taxon-name-part-type="species" reg="thayerae">thayerae</tp:taxon-name-part></tp:taxon-name></italic> sp. nov.: <bold>i</bold> male <bold>j</bold> female <italic><tp:taxon-name><tp:taxon-name-part taxon-name-part-type="genus" reg="Logasa">L.</tp:taxon-name-part> <tp:taxon-name-part taxon-name-part-type="species" reg="comforti">comforti</tp:taxon-name-part></tp:taxon-name></italic> sp. nov.: <bold>k</bold> male <bold>l</bold> female. Male abdominal venter of <italic><tp:taxon-name><tp:taxon-name-part taxon-name-part-type="genus" reg="Logasa">L.</tp:taxon-name-part> <tp:taxon-name-part taxon-name-part-type="species" reg="comforti">comforti</tp:taxon-name-part></tp:taxon-name></italic> sp. nov. <bold>m</bold> setose depression (arrow). Scale bars: 1 mm (<bold>a–d</bold>), 0.1 mm (<bold>e–l</bold>).</p></caption><graphic xmlns:xlink="http://www.w3.org/1999/xlink" xlink:href="zookeys-886-145-g001.jpg" position="float" orientation="portrait" xlink:type="simple" id="oo_352877.jpg"><uri content-type="original_file" xlink:type="simple">https://binary.pensoft.net/fig/352877</uri></graphic></fig><fig id="F3" position="float" orientation="portrait"><object-id xmlns:xlink="http://www.w3.org/1999/xlink" content-type="doi" xlink:type="simple">10.3897/zookeys.5555.39446.figure3</object-id><object-id xmlns:xlink="http://www.w3.org/1999/xlink" content-type="arpha" xlink:type="simple">B5D56002-47BF-5E52-8993-0A9C9C978E14</object-id><label>Figure 3.</label><caption><p>Aedeagi, dorsal view <bold>a</bold><italic><tp:taxon-name><tp:taxon-name-part taxon-name-part-type="genus" reg="Logasa">Logasa</tp:taxon-name-part> <tp:taxon-name-part taxon-name-part-type="species" reg="novaeanglia">novaeanglia</tp:taxon-name-part></tp:taxon-name></italic> Chandler <bold>b</bold><italic><tp:taxon-name><tp:taxon-name-part taxon-name-part-type="genus" reg="Logasa">L.</tp:taxon-name-part> <tp:taxon-name-part taxon-name-part-type="species" reg="newtoni">newtoni</tp:taxon-name-part></tp:taxon-name></italic> sp. nov. <bold>c</bold><italic><tp:taxon-name><tp:taxon-name-part taxon-name-part-type="genus" reg="Logasa">L.</tp:taxon-name-part> <tp:taxon-name-part taxon-name-part-type="species" reg="thayerae">thayerae</tp:taxon-name-part></tp:taxon-name></italic> sp. nov. <bold>d</bold><italic><tp:taxon-name><tp:taxon-name-part taxon-name-part-type="genus" reg="Logasa">L.</tp:taxon-name-part> <tp:taxon-name-part taxon-name-part-type="species" reg="comforti">comforti</tp:taxon-name-part></tp:taxon-name></italic> sp. nov. Scale bar: 0.1 mm.</p></caption><graphic xmlns:xlink="http://www.w3.org/1999/xlink" xlink:href="zookeys-886-145-g003.jpg" position="float" orientation="portrait" xlink:type="simple" id="oo_352879.jpg"><uri content-type="original_file" xlink:type="simple">https://binary.pensoft.net/fig/352879</uri></graphic></fig><fig id="F4" position="float" orientation="portrait"><object-id xmlns:xlink="http://www.w3.org/1999/xlink" content-type="doi" xlink:type="simple">10.3897/zookeys.5555.39446.figure4</object-id><object-id xmlns:xlink="http://www.w3.org/1999/xlink" content-type="arpha" xlink:type="simple">8A8ED702-84D9-584D-8230-5B9F0B699364</object-id><label>Figure 4.</label><caption><p>Collection localities of <italic><tp:taxon-name><tp:taxon-name-part taxon-name-part-type="genus" reg="Logasa">Logasa</tp:taxon-name-part> <tp:taxon-name-part taxon-name-part-type="species" reg="novaeanglia">novaeanglia</tp:taxon-name-part></tp:taxon-name></italic> Chandler: square <italic><tp:taxon-name><tp:taxon-name-part taxon-name-part-type="genus" reg="Logasa">L.</tp:taxon-name-part> <tp:taxon-name-part taxon-name-part-type="species" reg="newtoni">newtoni</tp:taxon-name-part></tp:taxon-name></italic> sp. nov.: circle <italic><tp:taxon-name><tp:taxon-name-part taxon-name-part-type="genus" reg="Logasa">L.</tp:taxon-name-part> <tp:taxon-name-part taxon-name-part-type="species" reg="thayerae">thayerae</tp:taxon-name-part></tp:taxon-name></italic> sp. nov.: triangle <italic><tp:taxon-name><tp:taxon-name-part taxon-name-part-type="genus" reg="Logasa">L.</tp:taxon-name-part> <tp:taxon-name-part taxon-name-part-type="species" reg="comforti">comforti</tp:taxon-name-part></tp:taxon-name></italic> sp. nov.: diamond.</p></caption><graphic xmlns:xlink="http://www.w3.org/1999/xlink" xlink:href="zookeys-886-145-g004.jpg" position="float" orientation="portrait" xlink:type="simple" id="oo_352880.jpg"><uri content-type="original_file" xlink:type="simple">https://binary.pensoft.net/fig/352880</uri></graphic></fig></tp:treatment-sec></tp:taxon-treatment>
